# Supplementary material for: Utilizing the scale-invariant feature transform algorithm to align distance matrices facilitates systematic protein structure comparison
Source: Bioinformatics. 2024 Feb 6;40(3):btae064. doi: 10.1093/bioinformatics/btae064 (PMC10924749; doi:10.1093/bioinformatics/btae064)
Supplement: btae064_Supplementary_Data [file btae064_supplementary_data.zip]

Archive with 3 entries (3 files):
- FigureS1.tif
- FigureS2.tif
- Supplementary materials.pdf
